# Supplementary material for: First Isolation of Yarrowia lipolytica in a Granulomatous Pneumonia of a Spectacled Caiman, Caiman crocodilus Linnaeus, 1758
Source: Pathogens. 2022 Oct 28;11(11):1255. doi: 10.3390/pathogens11111255 (PMC9698808; doi:10.3390/pathogens11111255)
Supplement: Supplementary file 1 [file pathogens-11-01255-s001.zip]

Archive with 1 entries (1 files):
- pathogens-1979097-supplementary.pdf
